# Supplementary material for: Translation, Cultural Adaptation, Reliability, and Validity Testing of a Chinese Version of the Self-Administered Mediterranean Diet Scale
Source: Front Nutr. 2022 Mar 28;9:831109. doi: 10.3389/fnut.2022.831109 (PMC8996054; doi:10.3389/fnut.2022.831109)
Supplement: Supplementary file 2 [file Data_Sheet_2.xlsx]

## Sheet: Characteristics
Genter 1-male 2-female	Age	Diploma 1-lower than high school; 2-high school; 3-university and above	Coronary artery lesions	Hypertension	Dyslipidemia	Diabets	MDS score
2	80	2	3	1	0	1	5
2	66	2	2	1	0	1	10
1	64	3	0	1	0	0	7
2	65	2	1	1	1	1	2
1	62	3	2	0	1	0	4
2	78	2	2	0	0	1	8
1	66	2	1	1	1	0	6
2	80	1	2	1	1	1	9
1	73	2	2	1	1	1	11
1	80	1	2	1	1	1	8
2	66	1	2	0	1	1	9
2	78	2	2	0	1	1	7
2	78	1	1	1	1	0	11
2	62	1	1	1	0	0	13
2	65	2	2	1	1	0	4
2	65	1	1	1	1	1	4
1	64	1	1	0	1	1	6
2	82	1	2	0	1	1	8
1	62	1	1	1	0	1	9
1	55	2	3	1	0	1	10
1	67	1	2	1	1	1	9
2	85	2	3	0	1	1	5
1	57	2	1	0	1	1	6
2	85	1	1	1	1	0	5
2	68	2	2	1	0	0	8
1	69	1	1	1	1	1	10
1	80	1	1	1	1	1	8
2	54	1	2	1	1	1	8
1	73	3	2	0	1	0	8
1	61	3	2	0	0	1	8
1	68	3	1	0	0	1	6
2	81	3	1	1	0	0	10
1	78	3	2	1	0	1	9
1	57	3	2	1	1	1	8
1	58	2	0	1	1	1	9
1	63	1	1	1	1	1	7
1	78	1	2	1	0	1	11
1	65	1	2	1	0	1	10
1	76	1	2	1	0	1	10
2	65	1	2	0	1	1	7
1	69	1	3	0	1	1	4
2	77	3	2	1	0	1	8
1	54	2	2	1	1	1	9
2	67	1	2	1	0	1	8
1	73	3	2	0	1	1	11
2	68	2	0	1	1	1	10
2	68	2	2	1	1	1	9
1	59	2	2	0	0	1	11
1	67	1	2	1	1	1	9
1	67	1	2	1	0	0	11
1	65	2	1	1	1	0	10
1	60	1	2	1	1	1	5
2	58	1	3	1	1	1	11
2	68	1	1	1	1	0	10
2	62	1	0	1	1	0	11
1	59	3	2	1	0	1	12
2	64	2	1	1	0	1	7
1	65	2	2	1	1	1	11
2	66	2	2	1	1	0	7
1	50	2	1	1	1	0	13
2	76	2	1	1	0	1	11
2	76	2	2	1	0	1	5
1	54	1	2	1	0	1	9
2	67	2	0	1	0	1	6
1	68	2	2	1	1	1	9
2	67	1	2	0	1	0	8
2	68	2	1	0	1	0	6
1	68	2	3	1	1	0	11
2	65	1	2	1	1	1	8
1	68	2	2	1	0	1	9
1	68	2	2	1	0	1	10
1	68	1	1	1	0	1	2
2	65	1	2	1	0	1	9
1	47	2	2	0	1	1	10
1	61	2	1	0	1	1	9
1	60	2	2	0	1	1	6
2	60	2	1	1	0	0	11
1	61	1	2	1	0	0	6
2	65	2	0	1	0	1	7
1	84	1	2	1	0	0	9
1	68	2	2	1	0	0	10
1	65	2	1	1	1	1	6
1	69	2	0	1	1	1	7
2	81	2	1	0	1	1	5
1	72	2	2	0	0	0	11
2	61	2	2	0	1	0	9
1	66	2	2	1	1	0	8
2	66	1	1	1	0	0	8
1	65	2	1	1	0	1	11
1	85	2	2	1	1	1	5
2	64	1	2	1	0	1	6
2	63	3	2	1	1	1	6
1	56	3	0	1	1	1	7
1	65	1	0	1	0	0	6
1	46	1	2	0	0	0	4
2	77	2	1	1	1	0	7
1	65	3	2	1	1	0	7
2	75	2	1	0	1	1	9
1	53	2	3	0	0	1	9
1	49	1	2	1	0	1	8
1	64	1	0	1	0	0	9
1	61	3	1	1	1	0	7
1	61	2	2	1	1	0	12
1	62	1	2	1	1	0	4
2	59	1	1	1	1	0	4
1	62	1	2	0	0	1	9
1	56	1	2	1	1	1	9
1	60	1	2	1	1	1	8
1	75	1	2	1	1	0	9
1	77	2	2	0	1	1	7
1	62	2	1	1	1	1	9
1	64	1	1	0	1	1	9
1	61	2	2	1	1	1	13
1	44	2	1	0	1	1	12
2	63	2	1	0	1	1	6
1	71	2	2	0	1	1	7
1	72	1	1	1	1	1	10
1	60	1	3	1	1	1	6
1	63	2	2	1	1	1	7
1	64	1	3	1	1	1	9
1	70	1	1	1	1	1	8
1	56	1	1	1	1	0	6
1	62	1	2	1	0	1	7
1	75	2	1	1	0	1	3
1	60	2	1	1	0	1	8
2	60	2	2	1	0	1	5
1	55	2	2	1	0	1	8
2	62	2	2	1	0	1	8
2	63	2	1	0	0	1	5
2	68	2	1	1	0	1	5
1	57	2	2	1	1	1	8
2	82	2	2	1	0	1	6
2	56	2	0	1	0	1	7
1	57	1	1	1	0	0	6
1	56	2	2	1	0	0	6
1	63	2	2	1	0	0	9
2	71	1	2	1	1	1	8
2	53	2	2	1	1	1	9
2	71	2	1	1	1	1	10
1	57	1	0	1	1	1	8
2	72	1	2	0	1	1	5
2	70	2	2	0	1	1	9
2	66	2	1	0	0	1	8
1	69	2	0	1	0	1	6
1	60	2	1	1	0	1	7
1	64	1	2	1	1	1	8
1	62	1	2	1	1	1	5
1	60	2	2	1	1	1	6
1	57	2	1	1	1	1	8
2	64	1	1	1	1	1	3
1	66	1	2	1	1	1	3
1	68	1	2	1	1	1	7
1	63	1	2	1	1	1	10
1	60	1	0	1	0	1	7
1	57	1	0	1	1	0	8
2	77	1	2	1	1	1	8
1	57	2	1	1	1	0	7
2	62	2	2	1	1	0	10
1	69	2	1	1	1	1	11
2	79	2	3	1	1	0	3
1	71	1	2	1	1	0	11
1	63	1	0	0	1	1	7
1	70	2	1	1	1	0	5
2	69	1	2	0	1	1	8
2	55	1	2	0	1	0	9
1	59	1	1	1	0	1	8
1	70	1	2	1	1	0	9
1	55	3	2	1	1	1	8
2	70	2	2	0	1	0	11
1	69	2	2	1	1	0	7
1	57	2	2	1	0	0	3
1	68	2	2	1	0	1	4
1	62	2	1	1	0	1	5
1	60	2	2	1	0	1	6
1	56	2	1	1	1	1	0
2	73	2	3	1	1	1	9
1	65	2	2	1	0	1	9
1	71	1	0	1	1	1	8
1	65	2	1	0	0	1	7
2	63	2	2	1	0	1	9
1	69	1	2	1	0	1	6
1	57	2	1	1	0	1	6
1	66	2	2	1	1	1	4
1	46	1	2	1	0	0	6
1	82	1	2	1	0	1	6
1	71	2	2	1	0	1	10
1	64	2	2	1	1	1	10
1	38	2	1	1	1	1	6
1	45	1	1	1	1	1	9
1	76	2	2	0	0	1	9
1	75	2	1	0	1	1	7
1	70	2	1	0	0	1	8
1	54	2	2	1	0	1	7
1	69	1	1	1	0	1	8
1	70	1	3	1	1	1	7
1	72	2	2	1	1	0	9
1	37	1	3	1	1	0	6
1	73	1	1	0	1	0	4
2	70	1	3	0	1	1	7
1	65	1	2	0	1	1	6
1	51	2	0	1	1	1	6
1	53	2	1	1	1	1	11
1	58	2	2	1	1	1	8
2	79	2	2	1	1	0	9
1	43	2	1	1	1	1	11
1	74	2	2	1	1	1	11
1	75	2	2	1	0	0	9
1	68	1	2	1	1	0	6
1	53	2	2	1	1	1	10
2	73	2	2	1	1	1	8
1	78	2	2	1	1	1	12
1	62	2	1	1	1	1	10
1	38	1	2	1	1	1	9
1	38	1	1	1	1	1	9
1	48	2	3	1	1	0	6
1	27	1	2	1	1	1	8
1	60	1	0	1	1	1	9
1	57	1	1	1	1	1	13
2	64	1	2	0	1	0	2
1	66	2	2	1	1	1	3
1	68	2	1	0	1	0	8
1	63	2	1	0	1	1	5
1	60	2	2	1	1	0	6
1	57	2	2	1	0	0	9
2	77	2	1	1	0	0	11
1	57	2	2	0	1	1	11
2	62	3	2	1	0	1	8
1	69	2	2	1	1	1	8
1	60	3	2	1	0	1	3
1	57	1	2	1	0	1	8
2	64	2	2	1	0	1	7
1	66	2	1	1	1	1	8
1	68	2	2	1	1	1	8
1	63	2	1	1	0	1	8
1	60	2	3	1	0	1	7
1	57	2	2	0	0	1	8
2	77	1	0	1	0	1	4
1	57	1	1	1	0	0	13
2	62	2	2	1	0	1	5
1	69	2	2	1	0	1	6
2	79	1	1	1	0	1	9
1	71	1	2	1	1	1	9
1	63	1	2	1	1	1	10
1	70	1	2	1	1	1	7
2	69	1	2	1	1	1	13
2	55	1	2	1	0	1	13
1	59	1	1	0	1	1	10
1	70	2	1	0	1	1	7
1	55	2	2	0	1	1	7
2	70	2	1	1	1	0	9
1	69	2	1	1	0	0	10
1	57	1	2	1	1	0	8
1	68	1	1	1	1	1	7
1	62	2	3	1	1	1	3
1	60	1	2	1	1	1	8
1	56	1	3	1	0	1	7
2	73	1	1	1	1	1	9
1	65	1	3	1	1	1	8
1	71	2	2	0	0	1	8
1	65	2	0	1	0	1	9
2	63	2	1	1	0	1	8
1	69	2	2	1	0	1	7
1	57	2	2	1	1	1	5
2	65	2	1	1	1	1	5
1	84	2	2	1	1	1	6
1	68	2	2	1	1	1	2
1	65	2	2	1	1	1	3
1	69	2	2	1	0	1	7
2	81	1	2	1	1	1	8
1	72	2	2	1	0	1	7
2	61	2	1	1	1	0	9
1	66	1	2	1	1	1	9
2	66	2	1	1	1	0	9
1	65	2	3	0	1	0	5
1	85	1	2	1	1	1	8
2	64	1	0	1	0	1	6
2	63	2	1	0	0	1	7
1	56	2	2	0	0	0	5
1	65	2	2	1	1	1	5
1	46	2	1	1	0	1	7
2	77	2	2	1	1	0	7
1	65	1	2	1	1	1	6
2	75	2	2	1	0	1	4
1	53	1	2	1	1	1	6
1	49	1	2	0	1	1	3
1	64	2	1	1	1	1	12
1	61	1	1	1	0	1	6
1	61	1	2	1	0	1	9
1	62	2	1	0	1	1	5
2	59	1	1	1	0	1	6
1	62	1	2	0	0	1	5
1	56	1	1	1	1	1	10
1	60	1	3	0	1	0	11
1	75	2	2	0	1	1	6
1	77	1	3	0	1	1	10
1	62	2	1	1	1	1	6
1	64	2	0	1	1	1	11
1	61	1	2	1	1	0	10
1	44	2	1	1	1	0	8
2	63	1	2	1	1	0	10
1	71	1	2	1	0	0	9
1	72	1	1	1	0	1	5
1	60	2	1	1	0	1	8
1	63	2	2	1	0	0	10
1	64	3	2	1	0	1	2
1	70	2	0	1	1	0	10
1	56	2	2	1	1	0	10
1	62	2	2	0	1	0	11
1	75	2	1	1	1	0	9
1	60	1	3	1	1	1	12
2	60	1	2	1	1	0	11
1	55	1	2	1	1	0	3
2	62	1	2	1	1	0	9
2	63	1	1	1	1	1	9
2	68	1	2	1	1	1	6
1	57	2	2	1	1	1	10
2	82	2	1	1	0	0	8
2	56	1	2	1	1	1	9
1	57	2	1	1	1	0	8
1	56	2	2	0	0	0	7
1	63	2	0	0	1	0	9
2	71	2	2	0	1	1	9
2	53	1	2	1	1	1	5
2	71	1	1	1	1	1	6
1	57	2	0	1	0	1	9
2	72	1	1	1	1	1	6

## Sheet: Reliability
Total 1	Total 2	NO1	NO1N	NO2	NO2N	NO3	NO3N	NO4	NO4N	NO5	NO5N	NO6	NO6N	NO7	NO7N	NO8	NO8N	NO9	NO9N	NO10	NO10N	NO11	NO11N	NO12	NO12N	NO13	NO13N
5	5	0	0	0	0	0	0	0	0	1	1	1	1	0	0	0	0	0	0	1	1	1	1	1	1	0	0
10	9	0	0	0	0	1	1	1	1	1	0	1	1	1	1	1	1	1	1	1	1	0	0	1	1	1	1
7	8	0	1	0	0	1	1	0	0	1	1	0	0	1	1	0	0	1	1	0	0	1	1	1	1	1	1
2	4	0	0	0	0	0	1	0	0	0	0	0	0	0	1	1	1	0	0	0	0	0	0	0	0	1	1
4	5	0	0	0	0	1	1	0	1	0	0	1	1	0	0	1	1	0	0	0	0	0	0	0	0	1	1
8	8	0	0	0	0	1	1	0	0	1	1	1	1	0	0	1	1	0	0	1	1	1	1	1	1	1	1
6	6	0	0	0	0	1	1	0	0	0	0	0	0	1	1	1	1	1	1	0	0	0	0	1	1	1	1
9	10	0	0	0	0	1	1	1	1	0	1	1	1	1	1	1	1	1	1	0	0	1	1	1	1	1	1
11	11	0	0	0	0	1	1	1	1	1	1	1	1	1	1	1	1	1	1	1	1	1	1	1	1	1	1
8	8	0	0	0	0	1	1	0	0	1	1	1	1	1	1	1	1	0	0	1	1	0	0	1	1	1	1
9	9	0	0	0	0	1	1	1	1	0	0	1	1	1	1	0	0	1	1	1	1	1	1	1	1	1	1
7	7	0	0	0	0	1	1	0	0	1	1	1	1	0	0	1	1	0	0	0	0	1	1	1	1	1	1
11	11	1	1	1	1	1	1	1	1	1	1	0	0	1	1	1	1	1	1	1	1	1	1	0	0	1	1
13	13	1	1	1	1	1	1	1	1	1	1	1	1	1	1	1	1	1	1	1	1	1	1	1	1	1	1
5	4	0	0	0	0	0	0	0	0	0	0	0	0	0	0	1	1	1	0	1	1	1	1	0	0	1	1
4	4	0	0	0	0	0	0	0	0	1	1	1	1	0	0	0	0	0	0	1	1	0	0	0	0	1	1
6	7	0	0	0	0	0	0	0	1	0	0	1	1	0	0	1	1	0	0	1	1	1	1	1	1	1	1
8	8	0	0	0	0	1	1	0	0	1	1	1	1	0	0	1	1	0	0	1	1	1	1	1	1	1	1
9	7	0	0	0	0	1	1	0	0	1	1	1	1	1	1	1	0	0	0	1	1	1	0	1	1	1	1
10	9	0	0	0	0	1	0	1	1	1	1	1	1	1	1	1	1	1	1	1	1	0	0	1	1	1	1
9	9	0	0	1	1	1	1	0	0	1	1	1	1	1	1	1	1	0	0	1	1	1	1	1	1	0	0
6	6	0	0	0	0	1	1	0	0	0	0	0	0	1	1	1	1	1	1	1	1	0	0	0	0	1	1
5	5	0	0	0	0	1	1	1	1	0	0	1	1	1	1	0	0	0	0	0	0	1	1	0	0	0	0
5	6	0	0	0	0	1	1	1	1	0	0	0	0	0	1	0	0	1	1	0	0	1	1	0	0	1	1
8	9	0	0	0	0	1	1	1	1	1	1	1	1	1	1	1	1	1	1	0	0	0	1	0	0	1	1
10	10	0	0	0	0	1	1	1	1	1	1	1	1	1	1	1	1	1	1	1	1	0	0	1	1	1	1
8	8	0	0	0	0	1	1	1	1	1	1	1	1	1	1	1	1	1	1	0	0	0	0	0	0	1	1
8	7	0	0	0	0	1	1	0	0	1	1	1	1	0	0	0	0	1	1	1	1	1	1	1	0	1	1
8	7	0	0	0	0	1	1	0	0	1	0	1	1	0	0	1	1	0	0	1	1	1	1	1	1	1	1
8	8	0	0	0	0	1	1	1	1	0	0	0	0	1	1	1	1	1	1	0	0	1	1	1	1	1	1
6	5	0	0	1	0	1	1	0	0	0	0	0	0	0	0	0	0	1	1	1	1	1	1	0	0	1	1
10	9	0	0	0	0	1	1	1	1	1	1	1	1	1	0	1	0	1	1	0	1	1	1	1	1	1	1
9	9	0	0	0	0	1	1	0	0	1	1	1	1	0	0	1	1	1	1	1	1	1	1	1	1	1	1
8	8	0	0	0	0	1	1	0	0	1	1	1	1	0	0	1	1	0	0	1	1	1	1	1	1	1	1
9	8	0	0	0	0	1	1	0	0	1	1	1	1	1	1	1	1	0	0	1	1	1	1	1	1	1	0
7	8	0	0	0	0	1	1	0	1	1	1	1	1	0	0	1	1	1	0	1	1	0	0	0	1	1	1
11	9	0	0	0	0	1	1	1	0	1	1	1	1	1	1	1	1	1	1	1	0	1	1	1	1	1	1
10	9	0	0	0	0	1	1	1	1	1	1	1	1	0	0	1	1	1	1	1	0	1	1	1	1	1	1
10	8	0	0	0	0	1	1	1	1	1	1	1	0	1	1	0	0	1	1	1	0	1	1	1	1	1	1
7	6	0	0	0	0	1	1	0	0	1	1	1	1	0	0	1	1	1	0	0	0	0	0	1	1	1	1
4	6	0	0	0	0	1	1	1	1	0	0	0	1	0	0	0	0	0	0	0	0	1	1	0	1	1	1
8	10	0	0	0	1	1	1	1	1	1	1	1	1	1	1	0	1	0	0	0	0	1	1	1	1	1	1
9	10	0	0	0	0	1	1	1	1	1	1	1	1	1	1	0	0	1	1	0	1	1	1	1	1	1	1
8	9	0	0	0	0	1	1	0	0	1	1	1	1	0	0	1	1	1	1	1	1	1	1	1	1	0	1
11	11	0	0	1	1	1	1	1	1	1	1	1	1	1	1	1	1	1	1	0	0	1	1	1	1	1	1
10	10	0	0	0	0	1	1	1	1	1	1	1	1	1	1	0	0	1	1	1	1	1	1	1	1	1	1
9	10	0	0	0	0	1	1	1	1	1	1	1	1	1	1	1	1	1	1	1	1	0	1	0	0	1	1
11	11	0	0	0	0	1	1	1	1	1	1	1	1	1	1	1	1	1	1	1	1	1	1	1	1	1	1
8	9	0	0	0	0	1	1	0	1	1	1	1	1	1	1	0	0	1	1	1	1	0	0	1	1	1	1
11	9	0	0	0	0	1	1	1	1	1	1	1	0	1	1	1	1	1	1	1	1	1	1	1	0	1	1

## Sheet: Validity-construct, criterion
MDS	CADE-SV	diet dimension	N1	N2	N3	N4	N5	N6	N7	N8	N9	N10	N11	N12	N13
5	10	2	0	0	0	0	1	1	0	0	0	1	1	1	0
10	14	4	0	0	1	1	1	1	1	1	1	1	0	1	1
7	12	3	0	0	1	0	1	0	1	0	1	0	1	1	1
2	7	1	0	0	0	0	0	0	0	1	0	0	0	0	1
4	12	2	0	0	1	0	0	1	0	1	0	0	0	0	1
8	14	3	0	0	1	0	1	1	0	1	0	1	1	1	1
6	12	2	0	0	1	0	0	0	1	1	1	0	0	1	1
9	14	3	0	0	1	1	0	1	1	1	1	0	1	1	1
11	17	4	0	0	1	1	1	1	1	1	1	1	1	1	1
8	15	2	0	0	1	0	1	1	1	1	0	1	0	1	1
9	16	2	0	0	1	1	0	1	1	0	1	1	1	1	1
7	12	2	0	0	1	0	1	1	0	1	0	0	1	1	1
11	19	4	1	1	1	1	1	0	1	1	1	1	1	0	1
13	18	3	1	1	1	1	1	1	1	1	1	1	1	1	1
4	10	2	0	0	0	0	0	0	0	1	0	1	1	0	1
4	12	2	0	0	0	0	1	1	0	0	0	1	0	0	1
6	11	2	0	0	0	0	0	1	0	1	0	1	1	1	1
8	10	2	0	0	1	0	1	1	0	1	0	1	1	1	1
9	14	2	0	0	1	0	1	1	1	1	0	1	1	1	1
10	18	4	0	0	1	1	1	1	1	1	1	1	0	1	1
9	13	3	0	1	1	0	1	1	1	1	0	1	1	1	0
5	13	2	0	0	1	0	0	0	1	1	1	1	0	0	1
6	13	2	0	0	1	1	0	1	1	0	0	0	1	0	0
5	10	1	0	0	1	1	0	0	0	0	1	0	1	0	1
8	10	3	0	0	1	1	1	1	1	1	1	0	0	0	1
10	15	2	0	0	1	1	1	1	1	1	1	1	0	1	1
8	14	3	0	0	1	1	1	1	1	1	1	0	0	0	1
8	14	3	0	0	1	0	1	1	0	0	1	1	1	1	1
8	12	3	0	0	1	0	1	1	0	1	0	1	1	1	1
8	14	3	0	0	1	1	0	0	1	1	1	0	1	1	1
6	12	3	0	1	1	0	0	0	0	0	1	1	1	0	1
10	17	4	0	0	1	1	1	1	1	1	1	0	1	1	1
9	16	2	0	0	1	0	1	1	0	1	1	1	1	1	1
8	12	3	0	0	1	0	1	1	0	1	0	1	1	1	1
9	15	3	0	0	1	0	1	1	1	1	0	1	1	1	1
7	11	2	0	0	1	0	1	1	0	1	1	1	0	0	1
11	17	4	0	0	1	1	1	1	1	1	1	1	1	1	1
10	16	4	0	0	1	1	1	1	0	1	1	1	1	1	1
10	15	4	0	0	1	1	1	1	1	0	1	1	1	1	1
7	13	4	0	0	1	0	1	1	0	1	1	0	0	1	1
4	11	2	0	0	1	1	0	0	0	0	0	0	1	0	1
8	10	2	0	0	1	1	1	1	1	0	0	0	1	1	1
9	15	2	0	0	1	1	1	1	1	0	1	0	1	1	1
8	12	2	0	0	1	0	1	1	0	1	1	1	1	1	0
11	17	4	0	1	1	1	1	1	1	1	1	0	1	1	1
10	16	4	0	0	1	1	1	1	1	0	1	1	1	1	1
9	15	2	0	0	1	1	1	1	1	1	1	1	0	0	1
11	16	3	0	0	1	1	1	1	1	1	1	1	1	1	1
9	13	4	0	0	1	1	1	1	1	0	1	1	0	1	1
11	16	4	0	0	1	1	1	1	1	1	1	1	1	1	1
10	17	4	0	0	1	1	1	1	1	1	0	1	1	1	1
5	11	2	0	0	1	1	0	0	1	0	1	0	0	0	1
11	18	4	0	0	1	1	1	1	1	1	1	1	1	1	1
10	18	4	0	0	1	1	1	1	1	0	1	1	1	1	1
11	17	3	0	0	1	1	1	1	1	1	1	1	1	1	1
12	19	4	1	1	1	1	1	1	0	1	1	1	1	1	1
7	14	2	0	0	0	0	1	1	0	1	1	1	1	0	1
11	17	4	0	0	1	1	1	1	1	1	1	1	1	1	1
7	12	3	0	0	1	0	1	1	0	1	1	0	0	1	1
13	18	4	1	1	1	1	1	1	1	1	1	1	1	1	1
11	17	3	1	1	1	1	1	1	1	1	1	0	0	1	1
5	10	2	0	0	0	1	1	0	0	0	0	1	1	1	0
9	17	3	0	0	1	0	1	1	1	0	1	1	1	1	1
6	11	2	0	0	0	1	1	1	0	0	0	1	1	1	0
9	12	2	0	0	1	1	1	1	0	1	1	1	1	0	1
8	12	1	0	0	1	1	1	1	1	1	1	0	0	0	1
6	14	3	0	1	1	1	0	0	1	1	0	0	0	0	1
11	19	4	0	0	1	1	1	1	1	1	1	1	1	1	1
8	12	2	0	0	1	1	0	0	1	1	1	0	1	1	1
9	12	2	0	0	1	1	1	1	1	1	1	0	0	1	1
10	16	4	0	0	1	1	1	1	1	1	1	0	1	1	1
2	7	1	0	0	0	0	0	0	0	0	0	1	0	0	1
9	13	3	0	0	1	0	1	1	1	1	1	1	0	1	1
10	19	4	0	0	1	1	1	1	1	0	1	1	1	1	1
9	12	2	0	0	1	1	1	1	1	1	1	1	0	0	1
6	12	1	0	1	0	0	1	1	0	0	0	0	1	1	1
11	17	4	0	1	1	1	1	1	1	1	1	1	1	0	1
6	15	3	0	0	1	1	0	0	0	1	1	1	1	0	1
7	13	3	0	0	1	1	0	0	0	1	1	1	0	0	1
9	19	4	0	0	1	0	1	1	0	1	1	1	1	1	1
10	16	4	0	0	1	1	1	0	1	1	1	1	1	1	1
6	11	2	0	0	0	0	1	1	0	1	0	0	1	1	1
7	15	3	0	0	1	1	0	0	1	1	1	0	1	0	1
5	11	1	0	0	1	0	0	0	1	1	0	1	0	0	1
11	18	4	0	0	1	1	1	1	1	1	1	1	1	1	1
9	13	2	0	0	1	1	1	1	0	1	1	1	1	1	0
8	14	2	0	0	1	1	1	0	0	1	1	1	1	0	1
8	14	3	0	1	1	1	1	1	0	1	0	0	1	0	1
11	19	4	1	1	1	1	1	1	1	1	0	1	1	1	0
5	15	3	0	0	1	1	0	1	0	0	0	0	0	1	1
6	15	3	1	1	0	0	1	0	1	1	0	0	0	0	1
6	11	2	1	1	1	0	1	0	1	0	0	1	0	0	0
7	13	4	0	0	0	1	1	1	1	1	0	0	0	1	1
6	13	1	0	1	1	1	0	0	0	1	1	0	0	0	1
4	12	2	0	0	1	0	0	0	1	1	0	0	0	0	1
7	14	3	1	0	1	1	0	0	1	1	1	0	0	0	1
7	16	3	0	1	1	0	1	1	0	0	0	1	1	1	0
9	14	2	0	0	1	0	1	1	0	1	1	1	1	1	1
9	16	3	0	0	0	0	1	1	1	1	1	1	1	1	1
8	16	2	0	1	1	0	1	0	0	0	1	1	1	1	1
9	17	4	0	0	1	0	0	1	1	1	1	1	1	1	1
7	15	3	0	0	1	1	1	1	0	0	1	0	0	1	1
12	19	4	0	1	1	1	1	1	1	1	1	1	1	1	1
4	13	1	0	0	1	0	0	0	0	1	1	0	0	0	1
4	13	2	1	0	1	0	0	0	0	0	1	0	0	0	1
9	15	3	0	0	1	0	1	1	0	1	1	1	1	1	1
9	16	3	0	0	1	0	1	1	0	1	1	1	1	1	1
8	17	3	0	0	1	0	1	1	0	1	1	1	0	1	1
9	14	3	0	0	1	1	1	1	0	1	0	1	1	1	1
7	11	2	0	0	1	0	1	1	0	0	0	1	1	1	1
9	15	3	0	0	1	0	1	1	1	1	0	1	1	1	1
9	16	4	0	0	1	0	1	1	1	1	0	1	1	1	1
13	19	4	1	1	1	1	1	1	1	1	1	1	1	1	1
12	16	4	0	1	1	1	1	1	1	1	1	1	1	1	1
6	12	2	0	0	1	0	1	0	1	1	0	0	0	1	1
7	12	3	0	0	0	1	1	1	0	1	0	1	1	0	1
10	17	4	0	0	1	1	1	1	0	1	1	1	1	1	1
6	14	2	0	1	1	0	0	0	1	1	0	0	0	1	1
7	14	2	1	1	1	0	0	0	1	1	1	0	0	0	1
9	16	3	0	0	1	0	1	1	0	1	1	1	1	1	1
8	12	3	0	0	1	0	1	1	0	1	0	1	1	1	1
6	15	2	0	0	0	0	1	1	0	0	0	1	1	1	1
7	17	3	0	0	0	0	1	1	0	1	0	1	1	1	1
3	14	2	0	0	1	1	0	0	0	0	0	0	0	0	1
8	13	2	0	0	1	0	0	1	1	1	0	1	1	1	1
5	14	2	0	0	0	0	1	1	0	1	0	0	1	0	1
8	12	2	0	0	1	0	1	1	1	1	0	1	0	1	1
8	13	3	0	0	1	0	1	1	0	1	0	1	1	1	1
5	13	2	0	0	0	0	1	1	0	0	1	0	0	1	1
5	10	2	0	0	1	0	1	1	0	0	0	0	0	1	1
8	16	2	1	1	1	0	1	1	1	1	0	0	0	0	1
6	11	1	0	0	1	0	1	1	0	0	0	0	1	1	1
7	12	2	0	0	1	0	0	1	1	0	1	0	1	1	1
6	14	3	0	0	1	0	0	0	1	1	0	1	1	0	1
6	11	2	0	0	0	0	1	1	0	1	0	1	1	0	1
9	14	2	0	0	1	0	1	1	1	1	0	1	1	1	1
8	16	3	0	0	1	0	1	1	1	0	1	0	1	1	1
9	13	3	1	1	1	1	1	1	0	0	1	0	0	1	1
10	18	4	0	1	0	0	1	1	1	1	1	1	1	1	1
8	13	3	0	0	1	0	1	1	0	1	1	0	1	1	1
5	14	2	0	0	1	0	0	1	0	1	0	0	0	1	1
9	15	3	0	1	1	1	1	1	1	0	1	1	0	1	0
8	14	2	0	0	1	1	1	1	0	1	0	0	1	1	1
6	14	3	0	1	1	0	1	1	0	0	0	0	0	1	1
7	16	2	0	0	1	1	0	1	1	0	0	1	1	0	1
8	15	2	0	0	1	1	0	1	1	1	1	0	1	0	1
5	12	1	0	0	1	0	0	0	1	1	0	1	0	0	1
6	10	1	0	0	1	0	0	0	0	1	1	0	1	1	1
8	15	2	0	0	1	0	1	0	1	0	1	1	1	1	1
3	11	2	0	0	0	0	0	0	0	0	0	1	1	0	1
3	14	2	0	0	1	0	0	0	1	0	0	0	0	0	1
7	16	3	0	0	1	0	1	1	0	1	0	0	1	1	1
10	19	4	0	0	1	1	1	1	1	1	0	1	1	1	1
7	11	4	0	0	1	0	1	1	1	0	0	1	1	1	0
8	10	2	0	0	1	0	1	1	0	1	0	1	1	1	1
8	15	4	0	0	1	0	1	1	1	0	1	1	0	1	1
7	15	2	0	1	1	1	1	1	0	1	0	0	0	1	0
10	15	2	0	0	1	1	1	1	1	1	0	1	1	1	1
11	16	4	0	0	1	1	1	1	1	1	1	1	1	1	1
3	9	2	0	0	0	0	0	0	1	1	0	0	0	1	0
11	17	4	0	0	1	1	1	1	1	1	1	1	1	1	1
7	14	3	0	0	1	1	0	0	1	1	0	1	1	0	1
5	13	2	0	0	1	1	0	0	0	1	0	0	1	0	1
8	14	3	0	0	1	1	1	1	0	0	0	1	1	1	1
9	15	3	0	0	1	0	1	1	0	1	1	1	1	1	1
8	13	3	0	0	1	0	1	1	0	1	0	1	1	1	1
9	15	3	0	0	1	0	1	1	1	1	0	1	1	1	1
8	13	2	0	0	1	0	1	1	0	0	1	1	1	1	1
11	16	4	0	0	1	1	1	1	1	1	1	1	1	1	1
7	11	2	0	0	1	0	1	1	0	0	0	1	1	1	1
3	13	1	0	0	0	0	0	0	1	1	0	0	0	0	1
4	13	2	0	0	0	1	0	0	0	1	0	0	0	1	1
5	11	1	0	0	1	0	0	0	1	1	0	0	0	1	1
6	12	2	0	0	1	0	0	0	1	1	0	0	1	1	1
0	7	1	0	0	0	0	0	0	0	0	0	0	0	0	0
9	15	3	0	0	1	0	1	1	1	1	1	0	1	1	1
9	17	3	0	0	1	0	1	1	1	1	1	1	1	0	1
8	11	3	0	0	1	0	1	1	1	1	0	1	0	1	1
7	17	2	0	1	1	0	1	1	1	0	0	0	1	0	1
9	16	3	0	0	1	1	1	1	1	1	0	1	1	0	1
6	12	2	0	0	1	0	1	1	1	1	0	0	0	0	1
6	13	1	0	0	1	0	1	1	1	1	0	0	0	0	1
4	10	1	0	0	1	0	1	0	0	1	0	0	0	0	1
6	14	2	0	0	1	0	0	0	1	1	0	1	0	1	1
6	15	2	0	0	1	0	0	0	1	1	0	1	1	0	1
10	17	4	0	0	1	1	0	1	1	1	1	1	1	1	1
10	16	4	0	1	1	1	0	1	1	1	1	0	1	1	1
6	16	3	0	0	0	0	1	1	0	1	0	1	1	0	1
9	14	3	0	0	1	1	1	1	1	1	0	1	1	0	1
9	17	3	0	0	1	0	1	1	1	1	0	1	1	1	1
7	14	3	0	0	1	0	1	1	0	1	0	1	0	1	1
8	15	2	0	0	1	0	1	1	1	1	0	0	1	1	1
7	14	2	0	0	1	1	1	1	0	1	0	1	0	1	0
8	17	4	1	1	1	0	1	1	1	0	0	0	0	1	1
7	16	2	0	0	1	0	0	0	1	1	0	1	1	1	1
9	15	3	0	1	1	0	1	1	1	1	0	1	1	0	1
6	13	2	0	0	0	1	1	1	0	0	0	0	1	1	1
4	10	2	0	0	0	0	0	0	1	0	1	0	1	0	1
7	11	2	0	0	1	0	1	1	1	1	0	0	1	1	0
6	11	2	0	0	1	1	0	1	0	1	0	0	0	1	1
6	12	3	0	1	1	1	0	0	0	0	0	1	0	1	1
11	17	3	0	1	1	0	1	1	1	1	1	1	1	1	1
8	16	3	1	0	1	0	1	1	0	0	0	1	1	1	1
9	15	4	1	0	1	0	1	1	0	1	0	1	1	1	1
11	18	4	1	1	1	0	1	1	1	1	0	1	1	1	1
11	18	4	0	1	1	0	1	1	1	1	1	1	1	1	1
9	13	2	0	0	1	0	1	1	1	0	1	1	1	1	1
6	12	2	0	0	1	0	0	0	1	1	0	0	1	1	1
10	16	3	0	0	1	1	1	1	1	1	1	1	1	0	1
8	16	3	0	0	1	0	1	1	0	1	1	1	1	1	0
12	18	4	1	0	1	1	1	1	1	1	1	1	1	1	1
10	17	4	0	1	1	1	1	1	1	1	1	0	0	1	1
9	16	3	0	0	1	1	1	1	0	1	0	1	1	1	1
9	13	3	0	0	1	0	1	1	1	1	1	0	1	1	1
6	14	2	0	0	0	0	1	1	0	1	0	1	0	1	1
8	15	2	0	0	1	0	1	1	1	1	0	1	0	1	1
9	15	3	0	0	1	1	1	1	1	1	0	1	0	1	1
13	16	3	1	1	1	1	1	1	1	1	1	1	1	1	1
2	9	1	0	0	1	0	0	0	0	0	0	0	1	0	0
3	13	2	0	0	0	1	0	0	0	1	0	0	0	0	1
8	14	3	0	1	1	1	0	0	1	1	1	1	0	0	1
5	12	3	0	0	0	1	0	1	0	1	0	0	0	1	1
6	14	2	0	0	1	0	1	1	0	0	0	1	1	1	0
9	14	3	0	0	1	0	1	1	0	1	1	1	1	1	1
11	18	4	0	1	1	1	1	1	1	1	1	1	0	1	1
11	17	4	1	0	1	1	1	0	1	1	1	1	1	1	1
8	13	2	0	0	1	0	1	1	0	1	1	0	1	1	1
8	15	3	0	0	1	0	1	1	0	1	0	1	1	1	1
3	13	2	0	0	0	0	1	0	0	0	0	1	0	0	1
8	16	3	0	0	1	0	1	1	0	1	0	1	1	1	1
7	15	2	0	0	1	0	1	0	0	1	0	1	1	1	1
8	14	4	0	0	1	0	0	1	1	1	1	1	0	1	1
8	13	4	0	0	1	0	0	1	1	1	1	1	0	1	1
8	18	3	0	0	1	1	0	0	1	1	1	1	1	0	1
7	14	3	0	0	1	1	1	1	0	0	0	1	1	1	0
8	14	3	0	0	1	0	1	1	0	1	0	1	1	1	1
4	14	2	0	0	1	0	0	0	0	0	0	0	1	1	1
13	17	4	1	1	1	1	1	1	1	1	1	1	1	1	1
5	10	1	0	0	1	0	1	1	0	0	0	0	0	1	1
6	15	3	0	0	1	1	0	0	1	0	0	1	1	0	1
9	13	2	0	0	1	1	1	1	0	1	0	1	1	1	1
9	15	3	0	1	1	0	1	1	0	0	1	1	1	1	1
10	18	3	0	1	1	1	1	1	1	1	1	0	0	1	1
7	11	1	0	0	1	0	1	1	1	1	0	0	0	1	1
13	20	4	1	1	1	1	1	1	1	1	1	1	1	1	1
13	18	4	1	1	1	1	1	1	1	1	1	1	1	1	1
10	16	3	1	0	1	1	1	1	0	1	0	1	1	1	1
7	14	4	0	0	1	0	1	1	0	0	0	1	1	1	1
7	16	3	0	0	1	0	1	1	0	1	0	1	1	1	0
9	14	2	0	0	1	0	1	1	1	1	0	1	1	1	1
10	14	4	0	0	1	1	1	1	1	1	1	1	0	1	1
8	16	3	0	0	1	0	1	1	1	1	0	1	1	1	0
7	14	3	0	0	1	0	1	1	1	1	0	1	0	0	1
3	12	2	0	0	1	0	0	0	0	0	1	0	0	0	1
8	16	4	0	0	1	0	1	1	1	1	0	1	0	1	1
7	13	3	0	0	1	0	0	1	1	1	0	0	1	1	1
9	15	3	1	1	1	1	1	1	0	1	0	0	0	1	1
8	14	3	0	1	0	1	1	1	1	1	1	0	0	0	1
8	11	3	0	0	1	0	1	1	0	1	0	1	1	1	1
9	18	3	0	1	0	0	1	1	0	1	1	1	1	1	1
8	13	3	0	0	1	0	1	1	0	1	0	1	1	1	1
7	13	4	0	0	1	0	1	1	0	1	0	1	0	1	1
5	13	3	0	0	1	0	0	0	0	1	0	0	1	1	1
5	10	1	0	0	1	0	1	0	0	0	0	0	1	1	1
6	14	3	0	0	1	1	1	1	0	0	0	1	0	0	1
2	12	1	0	0	0	0	1	0	0	0	0	0	0	0	1
3	11	2	0	0	0	0	1	1	0	0	0	0	0	0	1
7	15	2	0	0	1	0	1	1	1	1	1	0	0	0	1
8	13	2	0	0	1	0	1	1	1	1	1	0	1	0	1
7	16	3	0	0	0	0	1	1	1	1	0	1	0	1	1
9	16	3	0	0	1	0	1	1	1	1	0	1	1	1	1
9	16	3	0	0	1	0	1	1	1	1	1	0	1	1	1
9	11	3	0	0	1	0	1	1	1	1	0	1	1	1	1
5	15	2	1	0	0	0	1	0	0	0	0	0	1	1	1
8	14	3	0	0	0	0	1	1	1	1	1	1	1	0	1
6	11	3	0	0	0	0	1	1	0	0	0	1	1	1	1
7	11	3	0	0	1	0	1	1	1	0	0	1	0	1	1
5	11	1	0	0	1	0	1	1	0	0	0	0	1	0	1
5	12	2	0	0	1	0	1	1	0	0	0	0	1	0	1
7	15	3	0	0	1	0	1	0	0	0	1	1	1	1	1
7	13	2	0	0	1	0	1	1	0	1	0	1	0	1	1
6	13	3	0	0	1	1	0	0	0	1	1	0	0	1	1
4	13	2	0	0	1	0	0	0	0	1	0	0	0	1	1
6	15	2	0	0	1	0	1	1	1	1	0	0	0	0	1
3	11	2	0	0	0	1	0	0	0	1	0	0	0	0	1
12	18	4	0	1	1	1	1	1	1	1	1	1	1	1	1
6	13	2	0	0	1	0	0	1	0	1	0	0	1	1	1
9	15	2	0	0	1	0	1	1	0	1	1	1	1	1	1
5	10	3	0	0	1	0	1	1	0	1	0	0	0	0	1
6	13	2	0	0	1	0	1	0	1	1	0	0	1	0	1
5	13	2	0	0	1	0	1	0	0	1	0	0	0	1	1
10	15	3	0	1	1	0	1	1	1	1	1	1	1	0	1
11	18	4	0	0	1	1	1	1	1	1	1	1	1	1	1
6	11	2	0	0	1	0	1	1	0	0	0	1	1	0	1
10	18	4	0	0	1	1	1	1	1	1	1	1	1	1	0
6	15	3	0	0	1	1	1	1	0	0	0	1	0	1	0
11	17	4	0	0	1	1	1	1	1	1	1	1	1	1	1
10	14	3	0	1	1	0	1	1	0	1	1	1	1	1	1
8	13	3	0	1	1	0	1	0	1	1	0	1	1	0	1
10	15	3	0	0	1	1	1	1	1	1	0	1	1	1	1
9	17	3	0	0	1	1	1	1	1	1	0	1	1	1	0
5	11	2	0	0	1	1	0	0	0	1	1	0	0	0	1
8	16	3	0	0	1	1	1	1	0	0	0	1	1	1	1
10	18	4	0	0	1	1	1	1	1	1	1	1	1	0	1
2	9	1	0	0	0	0	0	0	1	0	0	0	0	0	1
10	16	3	0	0	1	1	1	1	1	0	1	1	1	1	1
10	16	4	1	1	1	0	1	1	0	1	1	1	1	1	0
11	18	4	1	1	1	0	1	1	0	1	1	1	1	1	1
9	15	3	1	1	1	1	0	0	1	1	1	1	0	0	1
12	18	4	1	0	1	1	1	1	1	1	1	1	1	1	1
11	17	3	1	0	1	1	1	1	1	1	1	1	1	1	0
3	13	2	0	0	1	0	0	0	0	1	0	0	0	0	1
9	14	3	0	0	1	0	1	1	1	1	1	1	1	1	0
9	19	4	0	0	1	1	1	1	0	0	1	1	1	1	1
6	16	3	0	0	1	1	0	0	0	1	1	0	0	1	1
10	16	3	0	0	1	1	1	1	1	1	1	1	1	1	0
8	16	2	0	0	1	0	1	1	0	1	0	1	1	1	1
9	16	3	0	0	1	0	1	1	0	1	1	1	1	1	1
8	15	3	0	0	1	0	1	1	1	0	0	1	1	1	1
7	14	3	0	0	1	1	0	1	1	1	0	0	1	0	1
9	14	3	0	0	1	1	0	1	1	1	0	1	1	1	1
9	16	3	0	0	1	0	1	1	1	1	0	1	1	1	1
5	14	3	0	0	1	0	0	0	1	1	1	0	0	0	1
6	13	1	0	0	1	1	0	0	1	1	1	0	0	0	1
9	17	4	0	0	1	1	1	1	0	1	0	1	1	1	1
6	14	2	0	0	1	0	1	0	1	1	0	0	0	1	1

## Sheet: Validity-content 
	1	2	3	4		1	2	3	4		1	2	3	4		1	2	3	4		1	2	3	4		1	2	3	4		1	2	3	4		1	2	3	4		1	2	3	4		1	2	3	4
N1			√					√						√					√					√					√					√					√					√					√
N2			√					√					√						√					√					√					√					√					√					√
N3				√					√					√					√					√					√					√					√					√					√
N4			√					√						√					√					√					√					√					√					√					√
N5			√				√						√						√					√					√					√			√							√					√
N6				√			√							√					√					√					√					√					√					√					√
N7		√						√						√					√					√					√					√					√					√			√
N8		√						√						√					√					√					√					√					√			√							√
N9				√					√					√					√					√					√					√					√					√					√
N10			√						√					√					√					√					√					√					√					√					√
N11				√				√						√					√					√					√					√					√					√					√
N12				√					√					√					√					√					√					√					√					√					√
N13			√						√					√					√					√					√					√					√					√					√

## Sheet: Clarity
Instruction	N1	N2	N3	N4	N5	N6	N7	N8	N9	N10	N11	N12	N13
9	10	8	10	10	9	10	10	8	8	10	8	8	10
8	9	9	10	9	7	7	9	8	9	9	7	10	10
10	9	8	9	8	7	10	8	8	8	9	9	8	10
10	10	10	10	10	10	10	10	8	10	10	10	10	10
8	10	8	9	9	10	10	8	10	10	10	10	10	10
7	10	10	10	10	10	10	10	10	10	10	10	10	10
10	10	10	10	10	10	10	10	10	10	10	10	10	10
10	10	10	10	10	10	10	10	10	10	10	10	10	10
10	10	10	10	10	10	10	10	10	10	10	10	10	10
10	10	10	10	10	10	10	10	10	10	10	10	10	10
